# Supplementary material for: Toxic and Phenotypic Effects of AAV_Cre Used to Transduce Mesencephalic Dopaminergic Neurons
Source: Int J Mol Sci. 2022 Aug 21;23(16):9462. doi: 10.3390/ijms23169462 (PMC9408874; doi:10.3390/ijms23169462)
Supplement: Supplementary file 1 [file ijms-23-09462-s001.zip]

Archive with 1 entries (1 files):
- ijms-1819719-supplementary.pdf
